# Supplementary material for: Lignin-Based Nanoparticles as Both Structural and Active Elements in Self-Assembling and Self-Healing Multifunctional Hydrogels for Chronic Wound Management
Source: Pharmaceutics. 2022 Nov 30;14(12):2658. doi: 10.3390/pharmaceutics14122658 (PMC9781249; doi:10.3390/pharmaceutics14122658)
Supplement: Supplementary file 1 [file pharmaceutics-14-02658-s001.zip]

Archive with 1 entries (1 files):
- pharmaceutics-2030821-supplementary.pdf
